# Supplementary material for: Development of a Double-Antibody Sandwich ELISA Based on a Monoclonal Antibody against the Viral NS1 Protein for the Detection of Chicken Parvovirus
Source: Pathogens. 2024 Mar 1;13(3):221. doi: 10.3390/pathogens13030221 (PMC10976255; doi:10.3390/pathogens13030221)
Supplement: Supplementary file 1 [file pathogens-13-00221-s001.zip]

Archive with 1 entries (1 files):
- pathogens-2867553-supplementary.pdf
